# Supplementary material for: Competitive endogenous RNA is an intrinsic component of EMT regulatory circuits and modulates EMT
Source: Nat Commun. 2019 Apr 9;10:1637. doi: 10.1038/s41467-019-09649-1 (PMC6456586; doi:10.1038/s41467-019-09649-1)
Supplement: Supplementary file 3 — Source Data [file 41467_2019_9649_MOESM3_ESM.xls]

## Sheet: Figure 1A  
Figure 1A	qRT-PCR results showing the levels of gene expression in A549 cells during TGF-β-induced EMT after silencing FOXP1 expression using specific shRNA. n = 3.
	FOXP1 level		CDH1 level		CDH2 level
	shCtrl	shFOXP1	shCtrl	shFOXP1	shCtrl	shFOXP1
Data1	0.936543	0.575474	0.982115	2.35541	0.8531	0.401816
Data2	1.06776	0.590039	1.21371	2.60945	0.990634	0.443269
Data3	0.845231	0.544505	1.01821	2.45351	1.00945	0.404532

## Sheet: Figure 1B 
Figure 1B	Immunoblotting analysis of the protein abundance of indicated genes in A549 cells undergoing EMT after treatment with an shRNA targeting FOXP1.
Anti-FOXP1
Anti-CDH1
Anti-CDH2
Anti-ACTIN

## Sheet: Figure 1F
Figure 1F	Immunoblotting analysis of the protein abundance of indicated genes in A549 cells overexpressing FOXP1 or an empty control vector
Anti-CDH1
Anti-CDH2
Anti-FOXP1
Anti-ACTIN

## Sheet: Figure 2D
Figure 2D	Immunoblotting analysis of the protein abundance of indicated genes in A549 cells during TGF-β-induced EMT after a specific antagomiRwas used to silence miR-21 expression.
Anti-CDH2
Anti-CDH2
Anti-FOXP1
Anti-Actin

## Sheet: Figure 2E
Figure 2E	Same as (D) for the qRT-PCR assay
	FOXP1 level		CDH1 level		CDH2 level		miR21 level
	siCtrl	antagomiR-21	siCtrl	antagomiR-21	siCtrl	antagomiR-21	siCtrl	antagomiR-21
Data1	1.10592	2.26292	1.03072	0.930702	1.05015	1.76749	0.876824	0.293379
Data2	0.956323	2.20633	0.96553	0.918711	1.04469	1.77649	1.09035	0.253631
Data3	0.945518	2.30736	1.00483	0.924888	0.911504	1.79519	1.04597	0.258996

## Sheet: Figure 2F
Figure 2F	qRT-PCR analysis of the indicated genes in A549 cellsduring TGF-β-induced EMT after a specific antagomiRwas used to silence miR-21 expression, using A549 cells whose miR-21 binding site in FOXP1has been mutated by CRISPR-Cas9
	FOXP1 level		CDH1 level		CDH2 level		miR21 level
	sgFOXP1+siCtrl	sgFOXP1+antagomiR-21	sgFOXP1+siCtrl	sgFOXP1+antagomiR-21	sgFOXP1+siCtrl	sgFOXP1+antagomiR-21	sgFOXP1+siCtrl	sgFOXP1+antagomiR-21
Data1	0.949916	1.15166	0.949916	1.15166	0.946987	0.960087	1.00438	0.374129
Data2	1.02737	1.10689	1.02737	1.10689	1.02547	1.07715	1.00878	0.370252
Data3	1.02468	0.938766	1.02468	0.938766	1.02975	1.07642	0.986974	0.362878

## Sheet: Figure 2G
Figure 2G	A549 cells undergoing TGF-β-induced EMT were treated with a siRNA targeting FOXP1, and the impact on miR-21 expression was quantified using qRT-PCR
	FOXP1 level		miR21 level
	siCtrl	siFOXP1	siCtrl	siFOXP1
Data1	0.935386	0.271632	0.978487	1.64674
Data2	1	0.384386	1.05671	1.54392
Data3	1.06908	0.2985	0.967138	1.65554

## Sheet: Figure 3A
Figure 3A	Graph showing the number of miR-21 MREs extrapolated from RNA-seq data during TGF-β-induced EMT in A549 cells using targetScan-based predictions
				A549_targetScan										QPCR A549TGFBI						A549_targetScan										QPCR A549TGFBI						A549_targetScan										QPCR A549TGFBI
			0h	6h	12h	24h	36h	48h	72h	96h			TGFBI	mean	sd				0h	6h	12h	24h	36h	48h	72h	96h			TGFBI	mean	sd				0h	6h	12h	24h	36h	48h	72h	96h			TGFBI	mean	sd
rep2	TGFBI	8mer:	300.99	812.79	1712.19	2854.54	3377.49	3323.81	2693.5	1437.5			0H	653.74	58.1849	rep2	TGFBI	8mer:	300.99	812.79	1712.19	2854.54	3377.49	3323.81	2693.5	1437.5			0H	653.74	58.1849	rep2	TGFBI	8mer:	300.99	812.79	1712.19	2854.54	3377.49	3323.81	2693.5	1437.5			0H	653.74	58.1849	rep2	TGFBI
	TGFBI	7mer:	0	0	0	0	0	0	0	0			24H	6488.53	225.765		TGFBI	7mer:	0	0	0	0	0	0	0	0			24H	6488.53	225.765		TGFBI	7mer:	0	0	0	0	0	0	0	0			24H	6488.53	225.765		TGFBI
	TGFBI	6mer:	0	0	0	0	0	0	0	0			96H	5056.45	212.057		TGFBI	6mer:	0	0	0	0	0	0	0	0			96H	5056.45	212.057		TGFBI	6mer:	0	0	0	0	0	0	0	0			96H	5056.45	212.057		TGFBI
	Total	8mer:	1310.34	1682.99	2731.51	3925.32	4348.35	4211.37	3631.59	2175.55							Total	8mer:	1310.34	1682.99	2731.51	3925.32	4348.35	4211.37	3631.59	2175.55							Total	8mer:	1310.34	1682.99	2731.51	3925.32	4348.35	4211.37	3631.59	2175.55							Total
	Total	7mer:	2719.9	2310.76	2835.34	3197.13	2884.22	2596.17	2730.7	2111.99			MIR21	copies	sd		Total	7mer:	2719.9	2310.76	2835.34	3197.13	2884.22	2596.17	2730.7	2111.99			MIR21	copies	sd		Total	7mer:	2719.9	2310.76	2835.34	3197.13	2884.22	2596.17	2730.7	2111.99			MIR21	copies	sd		Total
	Total	6mer:	0	0	0	0	0	0	0	0			OH	2313.72	200.719		Total	6mer:	0	0	0	0	0	0	0	0			OH	2313.72	200.719		Total	6mer:	0	0	0	0	0	0	0	0			OH	2313.72	200.719		Total
rep1	TGFBI	8mer:	696.82	931.26	2690.98	2830.06	3164.6	1850.37	2480.88	2436.31			24H	3323.15	567.982	rep1	TGFBI	8mer:	696.82	931.26	2690.98	2830.06	3164.6	1850.37	2480.88	2436.31			24H	3323.15	567.982	rep1	TGFBI	8mer:	696.82	931.26	2690.98	2830.06	3164.6	1850.37	2480.88	2436.31			24H	3323.15	567.982	rep1	TGFBI
	TGFBI	7mer:	0	0	0	0	0	0	0	0			96H	4220.06	384.726		TGFBI	7mer:	0	0	0	0	0	0	0	0			96H	4220.06	384.726		TGFBI	7mer:	0	0	0	0	0	0	0	0			96H	4220.06	384.726		TGFBI
	TGFBI	6mer:	0	0	0	0	0	0	0	0							TGFBI	6mer:	0	0	0	0	0	0	0	0							TGFBI	6mer:	0	0	0	0	0	0	0	0							TGFBI
	Total	8mer:	1798.85	1749.5	4423.62	4216.34	4591.59	2683.14	3814.59	3939.43							Total	8mer:	1798.85	1749.5	4423.62	4216.34	4591.59	2683.14	3814.59	3939.43							Total	8mer:	1798.85	1749.5	4423.62	4216.34	4591.59	2683.14	3814.59	3939.43							Total
	Total	7mer:	2925.16	2143.66	4439.34	3781.66	3796.61	2043.93	3258.17	3772.25							Total	7mer:	2925.16	2143.66	4439.34	3781.66	3796.61	2043.93	3258.17	3772.25							Total	7mer:	2925.16	2143.66	4439.34	3781.66	3796.61	2043.93	3258.17	3772.25							Total
	Total	6mer:	0	0	0	0	0	0	0	0							Total	6mer:	0	0	0	0	0	0	0	0							Total	6mer:	0	0	0	0	0	0	0	0							Total
[truncated: 180 more columns]

## Sheet: Figure 3B
Figure 3B	Graph showing the dynamics of modeled 8-mer MRE site occupancy during TGF-β-induced EMT in A549 cells using targetScan-based predictions
				A549_targetScan										QPCR A549TGFBI						A549_targetScan										QPCR A549TGFBI						A549_targetScan										QPCR A549TGFBI
			0h	6h	12h	24h	36h	48h	72h	96h			TGFBI	mean	sd				0h	6h	12h	24h	36h	48h	72h	96h			TGFBI	mean	sd				0h	6h	12h	24h	36h	48h	72h	96h			TGFBI	mean	sd
rep2	TGFBI	8mer:	300.99	812.79	1712.19	2854.54	3377.49	3323.81	2693.5	1437.5			0H	653.74	58.1849	rep2	TGFBI	8mer:	300.99	812.79	1712.19	2854.54	3377.49	3323.81	2693.5	1437.5			0H	653.74	58.1849	rep2	TGFBI	8mer:	300.99	812.79	1712.19	2854.54	3377.49	3323.81	2693.5	1437.5			0H	653.74	58.1849	rep2	TGFBI
	TGFBI	7mer:	0	0	0	0	0	0	0	0			24H	6488.53	225.765		TGFBI	7mer:	0	0	0	0	0	0	0	0			24H	6488.53	225.765		TGFBI	7mer:	0	0	0	0	0	0	0	0			24H	6488.53	225.765		TGFBI
	TGFBI	6mer:	0	0	0	0	0	0	0	0			96H	5056.45	212.057		TGFBI	6mer:	0	0	0	0	0	0	0	0			96H	5056.45	212.057		TGFBI	6mer:	0	0	0	0	0	0	0	0			96H	5056.45	212.057		TGFBI
	Total	8mer:	1310.34	1682.99	2731.51	3925.32	4348.35	4211.37	3631.59	2175.55							Total	8mer:	1310.34	1682.99	2731.51	3925.32	4348.35	4211.37	3631.59	2175.55							Total	8mer:	1310.34	1682.99	2731.51	3925.32	4348.35	4211.37	3631.59	2175.55							Total
	Total	7mer:	2719.9	2310.76	2835.34	3197.13	2884.22	2596.17	2730.7	2111.99			MIR21	copies	sd		Total	7mer:	2719.9	2310.76	2835.34	3197.13	2884.22	2596.17	2730.7	2111.99			MIR21	copies	sd		Total	7mer:	2719.9	2310.76	2835.34	3197.13	2884.22	2596.17	2730.7	2111.99			MIR21	copies	sd		Total
	Total	6mer:	0	0	0	0	0	0	0	0			OH	2313.72	200.719		Total	6mer:	0	0	0	0	0	0	0	0			OH	2313.72	200.719		Total	6mer:	0	0	0	0	0	0	0	0			OH	2313.72	200.719		Total
rep1	TGFBI	8mer:	696.82	931.26	2690.98	2830.06	3164.6	1850.37	2480.88	2436.31			24H	3323.15	567.982	rep1	TGFBI	8mer:	696.82	931.26	2690.98	2830.06	3164.6	1850.37	2480.88	2436.31			24H	3323.15	567.982	rep1	TGFBI	8mer:	696.82	931.26	2690.98	2830.06	3164.6	1850.37	2480.88	2436.31			24H	3323.15	567.982	rep1	TGFBI
	TGFBI	7mer:	0	0	0	0	0	0	0	0			96H	4220.06	384.726		TGFBI	7mer:	0	0	0	0	0	0	0	0			96H	4220.06	384.726		TGFBI	7mer:	0	0	0	0	0	0	0	0			96H	4220.06	384.726		TGFBI
	TGFBI	6mer:	0	0	0	0	0	0	0	0							TGFBI	6mer:	0	0	0	0	0	0	0	0							TGFBI	6mer:	0	0	0	0	0	0	0	0							TGFBI
	Total	8mer:	1798.85	1749.5	4423.62	4216.34	4591.59	2683.14	3814.59	3939.43							Total	8mer:	1798.85	1749.5	4423.62	4216.34	4591.59	2683.14	3814.59	3939.43							Total	8mer:	1798.85	1749.5	4423.62	4216.34	4591.59	2683.14	3814.59	3939.43							Total
	Total	7mer:	2925.16	2143.66	4439.34	3781.66	3796.61	2043.93	3258.17	3772.25							Total	7mer:	2925.16	2143.66	4439.34	3781.66	3796.61	2043.93	3258.17	3772.25							Total	7mer:	2925.16	2143.66	4439.34	3781.66	3796.61	2043.93	3258.17	3772.25							Total
	Total	6mer:	0	0	0	0	0	0	0	0							Total	6mer:	0	0	0	0	0	0	0	0							Total	6mer:	0	0	0	0	0	0	0	0							Total
[truncated: 180 more columns]

## Sheet: Figure 3C
Figure 3C	Graphshowing the level of indicated RNAs in A549 cells during TGF-β-induced EMT subjected to the indicated treatments
	TGFBI coding			TGFBI UTR			FOXP1			CDH2			CDH1			MIR-21
	siCtrl+Ctrl UTR	siTGFBI+Ctrl UTR	siTGFBI+TGFBI UTR	siCtrl+Ctrl UTR	siTGFBI+Ctrl UTR	siTGFBI+TGFBI UTR	siCtrl+Ctrl UTR	siTGFBI+Ctrl UTR	siTGFBI+TGFBI UTR	siCtrl+Ctrl UTR	siTGFBI+Ctrl UTR	siTGFBI+TGFBI UTR	siCtrl+Ctrl UTR	siTGFBI+Ctrl UTR	siTGFBI+TGFBI UTR	siCtrl+Ctrl UTR	siTGFBI+Ctrl UTR	siTGFBI+TGFBI UTR
Data1	1.00188	0.258436	0.262904	1	0.126826	1.1221	0.965163	0.503931	1.02041	1.00494	0.251944	0.625164	1.01006	1.99825	1.5957	1	1.7	1.05
Data2	1.02231	0.272751	0.273444	0.995933	0.214115	1.17	1.03737	0.502239	1.09213	1.02167	0.251017	0.516418	0.998001	2.26382	1.38498	1.1	1.72	0.95
Data3	0.976338	0.259645	0.262988	1.00408	0.210643	1.21906	0.998766	0.490153	1.01603	0.973973	0.254818	0.535274	0.992026	2.06846	1.54373	1.05	1.68	1.15

[truncated: 25 more sheets: Figure 3F, Figure 3G, Figure 4B, Figure 4C, Figure 4D, Figure 4E, Figure 4F, Figure 4G, Figure 4H, Suup-Figure-1C, Supp-Figure-4C, Supp-Figure-5C , Supp-Figure-5D, Supp-Figure-6C, Supp-Figure-6E, Supp-Figure-6F, Supp-Figure-6G, Supp-Figure-6H, Supp-Figure-7C, Supp-Figure-8A …]
